# Supplementary material for: Protein intrinsically disordered regions have a non-random, modular architecture
Source: Bioinformatics. 2023 Dec 1;39(12):btad732. doi: 10.1093/bioinformatics/btad732 (PMC10719218; doi:10.1093/bioinformatics/btad732)
Supplement: btad732_Supplementary_Data [file btad732_supplementary_data.zip]

Archive with 2 entries (2 files):
- Supplementary Fig. S2.tif
- Supplementary File S1.xlsx
